# Supplementary material for: Metabolic, inflammatory and adipokine differences on overweight/obese children with and without metabolic syndrome: A cross-sectional study
Source: PLoS One. 2023 Mar 15;18(3):e0281381. doi: 10.1371/journal.pone.0281381 (PMC10016645; doi:10.1371/journal.pone.0281381)
Supplement: S1 File — (XLSX) [file pone.0281381.s002.xlsx]

## Sheet: Hoja1
IDENTIFICACION	Edad	Sexo	Peso	TALLA2	Percentila talla	Edo Nutricional	US ABDOMEN	IMCc	PERC IMC	Percentil	Glucosa	Colesterol	LDL	TGO	TGP	HDL	Trigliceridos	PCR	de Ferranti 2004	Adipo (ug/ml)	Resistina (ng/ml)	PAI-1 (ng/ml)	IL-6 (pg/ml)	TNF alfa ( pg/ml)	MCP-1(pg/ml)	Lep (ng/ml)
AACT	10.1667	2	66	1.44	97	Obesidad	NORMAL	31.8287	97	75	93	163	118	31	25	33	225	4.27	3	15.5556	18.308	25.46	17.16	18.37	329.09	18.6908
AASB	10	2	75	1.58	99.6	Obesidad	ESTEATOSIS MODERADA	30.0433	97	85	73	136	74	31	10	32	310	0.1	3	33.0436	14.3	33.564	18.75	16.87	131.41	13.5222
ACR	12	1	66.5	1.53	97	Obesidad	NORMAL	28.4079	97	75	78	124	99.6	27	12	46	122	0.17	3	24.8502	28.216	47.668	16.76	14.02	414.59	30.1878
AGBM	10	1	68	1.45	97	Obesidad	ESTEATOSIS LEVE	32.3424	97	85	74	222	162	31	19	38	300	2.56	3	22.4684	29.008	48.008	16.96	17.65	418.22	10.842
AGC	12	1	80.6	1.53	75	Obesidad	ESTEATOSIS MODERADA	34.4312	97	90	86	147	138	21	17	51	45	0.89	2	41.5349	16.552	23.348	18.36	18.02	435.91	40.9697
AKSS	8	2	22	1.29	25	Normal	NORMAL	13.2204	5	10	78	186	177	36	14	73	45	0.1	no	41.9904	18.308	20.136	16.76	16.32	434.6	1.4043
AMA	11	1	43	1.48	75	Normal	NORMAL	19.6311	50	50	78	146	126	27	22	51	100	0.1	no	35.4128	19.172	31.792	17.56	19.59	468.36	4.3282
AMG	12	1	61.1	1.5	50	Obesidad	ESTEATOSIS LEVE	27.1556	97	90	88	139	126	19	13	47	65	0.1	2	32.1206	19.172	31.316	18.16	15.08	368.99	39.7225
AMM	12	2	74.5	1.48	97	Obesidad	NORMAL	34.0121	97	90	67	112	76.2	27	24	37	179	3.58	3	19.0406	20.184	16.95	13.21	38.79	32760	0.581214
AMPV	10	1	72.5	1.56	95	Obesidad	ESTEATOSIS MODERADA	29.7913	97	90	77	165	142.2	23	23	42	114	0.1	3	20.9222	22.548	24.848	19.06	19.27	319.02	17.9401
BABP	9	2	67	1.43	90	Obesidad	ESTEATOSIS MODERADA	32.7644	97	90	87	145	120.2	23	33	43	124	0.33	4	40.4742	#VALUE!	24.096	18.75	16.6	571.21	28.2959
BAGM	10	1	80	1.49	97	Obesidad	ESTEATOSIS LEVE	36.0344	97	90	85	164	127.2	55	48	49	184	0.1	3	35.4128	19.172	31.792	17.56	19.59	468.36	14.3282
BCA	12	2	43.5	1.4	10	Sobrepeso	NORMAL	22.1939	75	75	84	147	133	20	14	38	70	0.1	3	54.9	32.675	41.235	18.75	16.98	178.9	19.4395
BJGA	13	2	87.4	1.55	99.9	Obesidad	NORMAL	36.3788	97	85	98	266	225.6	30	<3	40	202	0.35	4	40.9193	24.196	41.256	18.56	14.85	408.42	25.7382
CACM	8	1	46.1	1.37	97	Obesidad	ESTEATOSIS LEVE	24.5618	97	80	85	177	134	22	12	-	215	1.47	3	50.6744	13.84	16.55	19.35	32.298	1368.81	37.0208
CARP	10	1	65	1.54	97	Obesidad	ESTEATOSIS MODERADA	27.4077	97	90	70	175	148	160	52	52	135	9.35	3	25.6265	28.612	53.48	17.96	19.05	372.9	23.6152
CEGL	9	1	68.9	1.46	95	Obesidad	ESTEATOSIS MODERADA	32.3231	97	90	74	106	89.6	30	39	27	82	0.62	2	25.0585	37.792	42.008	18.75	16.02	412.92	28.8261
CMDE	10	2	44.5	1.42	99.8	Obesidad	NORMAL	22.069	90	85	81	187	149.8	67	250	40	186	1.74	3	10.0036	16.098	17.89	16.55	13.82	176.09	1.23498
CMS	8	2	30.6	1.35	90	Normal	NORMAL	16.7901	50	50	80	150	133	30	22	38	85	0.1	no	21.7571	20.876	16.712	16.76	17.65	331.59	5.1007
CVM	9	1	41.1	1.45	95	Sobrepeso	ESTEATOSIS LEVE	19.5482	75	90	80	131	118.2	34	50	38	64	0.6	2	50.6744	13.84	34.176	16.55	19.18	322.98	1.36881
DEDC	13	2	79	1.59	99.1	Obesidad	NORMAL	31.2488	97	90	80	164	121.4	130	30	34	213	2.74	3	13.2694	28.612	18.43	18.25	19.34	2098.78	6.32244
DGMG	11	2	49.4	1.47	75	Sobrepeso	ESTEATOSIS LEVE	22.8608	90	75	81	139	99.6	17	19	36	197	0.1	4	25.8992	21.716	29.004	16.76	16.44	256.54	16.8945
DILR	8	1	25.9	1.27	50	Normal	NORMAL	16.058	50	10	85	142	133	26	14	42	45	0.1	no	34.7256	9.536	16.368	16.76	25.5	519.32	3.69208
DML	11	1	53.1	1.49	75	Obesidad	ESTEATOSIS LEVE	23.9178	97	90	80	213	198.4	25	18	38	73	0.1	3	15.5556	18.308	25.46	17.19	18.37	329.09	18.6908
DRM	6	2	18.8	1.18	75	Normal	NORMAL	13.5019	5	10	80	162	151.2	28	22	54	54	0.38	no	36.6874	31.348	19.18	17.16	17.14	245.02	2.89
DSBM	11	2	48.9	1.47	75	Sobrepeso	ESTEATOSIS LEVE	22.6295	75	90	85	126	110.4	22	16	38	78	0.1	3	18.4478	34.312	32.612	18.75	19.59	299.94	11.12
DYCF	9	2	56.1	1.42	75	Sobrepeso	ESTEATOSIS LEVE	27.8219	75	90	77	104	97	23	18	32	35	0.39	2	54.5534	17.432	26.62	16.76	23.35	314.18	5.57748
EAGC	10	1	67.8	1.46	97	Obesidad	NORMAL	31.8071	97	85	303	90	47.2	74	114	40	214	14.8	4	12.2695	10.032	17.328	17.16	16.88	244.67	1.72461
EGF	13	1	75	1.6	99.3	Obesidad	ESTEATOSIS LEVE	29.2969	97	75	91	140	90	60	43	49	250	0.89	4	35.6266	28.612	53.48	17.96	12.98	372.9	23.6152
EGF1	14.3333	1	83	1.61	99.6	Obesidad	ESTEATOSIS MODERADA	32.0204	97	75	100	161	125.4	43	58	40	178	0.61	3	25.5556	18.308	25.46	17.16	18.37	329.09	18.6908
EJGT	11	1	29	1.45	50	Normal	NORMAL	13.7931	3	10	80	100	80.4	19	18	52	98	0.1	no	6.43511	11.768	22.09	17.16	12.09	202.43	1.90854
EMBM	12	1	56.1	1.53	75	Sobrepeso	ESTEATOSIS LEVE	23.9651	75	90	77	104	97	23	18	32	35	0.39	2	11.7577	15.66	26.96	17.16	20.11	249.8	13.1239
EMG	7	2	26.8	1.27	90	Normal	NORMAL	16.616	50	25	80	146	132.4	23	15	50	68	0.1	no	31.8357	17.432	23.072	15.94	17.65	362.44	2.67435
EMVL	10	1	27	1.46	50	Normal	NORMAL	12.6665	5	10	85	188	171	25	14	50	85	0.1	no	31.1253	16.108	19.796	16.55	13.2	181.75	1.85467
ESS	9	1	26	1.29	25	Normal	NORMAL	15.6241	10	25	89	185	168.2	29	14	60	84	0.1	no	37.1102	19.172	37.58	16.35	24.76	404.7	1.66491
FALC	13	2	76.9	1.62	97	Obesidad	NORMAL	29.3019	97	90	94	119	77	13	5	58	210	10.79	2	29.0406	20.184	40.66	16.95	13.21	387.9	32.76
FJCR	13	1	97.4	1.58	99.6	Obesidad	NORMAL	39.0162	97	90	87	115	64.6	37	20	40	252	3.47	3	15.5619	13.84	16.76	20.31	29.11	13711.1	1.13498
FNLC1	14	2	62.8	1.53	98.4	Obesidad	ESTEATOSIS LEVE	26.8273	97	75	80	171	130	40	15	45	205	1.89	3	35.4128	19.172	31.792	17.56	19.59	468.36	4.3282
FRM	8	2	48	1.33	97	Obesidad	NORMAL	27.1355	97	90	78	176	116.8	29	14	58	296	0.89	2	12.4684	29.008	48.008	16.96	17.65	418.22	10.842
GGB	9	1	60	1.49	95	Obesidad	ESTEATOSIS MODERADA	27.0258	97	90	68	137	130.4	23	15	58	33	0.2	2	7.68223	41.836	14.58	16.96	25.5	250.11	12.3593
GPE	8	1	29	1.32	75	Normal	NORMAL	16.6437	50	50	78	131	111.2	26	15	49	99	0.1	no	11.1341	10.989	19.832	17.16	12.98	198.03	1.12209
GPNH	9	1	59	1.29	25	Obesidad	ESTEATOSIS MODERADA	35.4546	97	90	76	220	155	59	93	34	325	1	4	32.8701	54.876	21.236	17.56	12.01	134.76	2.09878
HMB	6	1	40.8	1.34	90	Obesidad	ESTEATOSIS LEVE	22.7222	97	90	87	139	120.6	34	29	43	92	0.1	2	24.4107	15.66	24.712	17.16	17.65	230.93	6.23251
HRM	8	1	28	1.32	75	Normal	NORMAL	16.0698	50	50	82	115	102.2	27	14	49	64	0.1	no	25.0471	13.84	14.236	17.56	20.11	405.84	1.28097
IAZP	9	2	65	1.4	97	Obesidad	NORMAL	33.1633	97	90	82	118	95.6	51	32	34	112	1.89	3	23.8157	20.028	17.56	19.27	39.69	9458.24	2.51798
IAZP1	11	2	68.3	1.52	97	Obesidad	ESTEATOSIS LEVE	29.562	97	90	83	127	53	39	23	32	370	1.13	4	15.5557	18.39	58.008	18.43	15.18	418.22	20.2968
JAFG	10	1	65	1.45	97	Obesidad	NORMAL	30.9156	97	97	83	152	112.6	58	31	47	197	0.28	3	35.4128	19.172	17.56	19.59	46.836	24328.2	1.45563
JAG	10	1	84.5	1.59	90	Obesidad	ESTEATOSIS MODERADA	33.4243	97	90	71	142	122.4	22	24	41	98	1.89	2	11.5128	16.552	14.992	18.57	25.83	164.11	22.1924
JAG	13.1667	1	83	1.61	97	Obesidad	ESTEATOSIS LEVE	32.0204	97	90	84	165	130.2	41	23	40	174	7.5	3	10.3036	16.578	28.528	14.56	18.98	418.22	39.7225
JAPM	10	1	65	1.43	97	Obesidad	NORMAL	31.7864	97	97	83	168	128.4	66	49	40	198	6.88	3	35.6266	13.84	19.46	13.82	38.79	31264.5	1.13952
JARM	10	1	56	1.43	99.8	Obesidad	ESTEATOSIS SEVERA	27.3852	97	90	85	137	103	47	54	43	170	26.45	3	17.8798	20.876	23.348	18.96	13.2	244.07	23.4924
JBB	8	1	36.9	1.14	97	Obesidad	NORMAL	28.3934	97	90	158	220	182.4	76	240	39	188	0.1	3	22.4684	29.008	18.75	19.59	25.654	19734.3	1.13854
JGMP	12	1	52.1	1.57	50	Sobrepeso	ESTEATOSIS MODERADA	21.1368	75	90	81	185	170.2	26	25	51	74	0.1	2	61.0312	14.756	28.596	16.35	13.82	181.5	12.7287
JHMM	12	1	81	1.55	97	Obesidad	ESTEATOSIS LEVE	33.7149	97	90	71	122	53.8	60	53	49	341	5.66	3	43.0436	15.69	33.594	17.64	16.73	131.41	14.5228
JISG	10	1	44.2	1.39	50	Sobrepeso	NORMAL	22.8767	75	90	76	155	133.2	23	27	35	109	0.1	3	35.6233	38.676	44.234	20.58	20.98	412.09	21.658
JJLA	9	1	64.9	1.37	75	Obesidad	ESTEATOSIS MODERADA	34.5783	97	90	76	132	123.2	57	99	24	44	0.1	3	21.3799	19.172	54.096	18.36	24.07	202.86	20.2968
JKOI	9	2	50	1.38	99.8	Obesidad	NORMAL	26.255	97	97	130	284	240.4	69	44	43	218	2.96	4	29.0406	20.184	16.95	13.21	38.79	32760	0.886464
JLPM	11	2	25	1.39	25	Normal	NORMAL	12.9393	25	10	67	112	97	22	19	55	75	0.1	no	59.0021	12.324	11.98	16.76	11.76	229.31	2.39812
JMC	15	1	105.7	1.75	97	Obesidad	NORMAL	34.5143	97	90	78	134	93.6	34	16	51	202	17.45	2	18.492	28.612	26.62	16.96	16.34	366.186	12.0377
KJLR	11	1	69.8	1.56	97	Obesidad	ESTEATOSIS LEVE	28.6818	97	90	79	108	105	53	23	33	15	0.78	2	25.7692	28.211	43.564	17.45	18.9	231.71	30.1878
KMA	9	2	30	1.33	50	Normal	NORMAL	16.9597	50	50	77	152	138	24	16	48	70	0.1	no	26.331	11.008	12.024	17.16	23.83	478.4	6.27732
LASH	11	1	92	1.61	90	Obesidad	ESTEATOSIS MODERADA	35.4925	97	90	72	171	140.4	16	17	36	153	0.55	4	18.1929	20.876	57.728	16.52	17.22	219.25	32.761
LBGM	10	1	51.1	1.51	98.7	Obesidad	NORMAL	22.4113	90	90	82	207	170.8	70	60	41	181	2.42	3	23.8157	40.836	16.71	13.82	15.65	2134.74	11.1563
LDRV	11	1	45.6	1.47	25	Sobrepeso	ESTEATOSIS MODERADA	21.1023	75	90	82	133	109.8	51	84	33	116	0.45	4	17.8797	24.196	39.348	16.76	15.41	127.95	14.8213
LFTZ	13	2	72.5	1.55	99.5	Obesidad	ESTEATOSIS LEVE	30.1769	97	75	79	135	89	25	29	73	230	3.47	3	15.5557	18.612	26.756	18.45	16.73	372.5	15.5775
LKMA	7	2	22	1.26	50	Normal	NORMAL	13.8574	5	25	89	128	112.8	16	14	40	76	0.1	no	43.7566	11.234	20.976	16.76	13.2	145.67	21.6549
LSG	12	2	70.2	1.61	90	Obesidad	ESTEATOSIS MODERADA	27.0823	97	90	71	154	142.4	23	36	44	58	0.77	2	29.0405	30.18	22.732	17.56	12.75	105.96	20.9336
MAER	9	1	38.7	1.39	75	Sobrepeso	NORMAL	20.03	75	90	82	130	103.8	52	121	37	131	0.3	4	9.56789	43.121	29.089	17.56	19.59	404.6	21.6736
MAM	11	1	50.5	1.44	98.2	Obesidad	ESTEATOSIS MODERADA	24.3538	97	80	168	146	99.8	45	14	32	231	2.03	4	11.5128	22.548	53.48	18.9	12.98	372.9	23.6152
MAMM	12	1	71	1.55	97	Obesidad	ESTEATOSIS LEVE	29.5525	97	90	97	159	106.2	12	13	39	264	4.38	3	33.0837	14.756	25.46	17.49	18.37	319.99	18.6908
MAR	10	1	64.4	1.47	95	Obesidad	ESTEATOSIS MODERADA	29.8024	97	90	76	227	155	31	33	42	360	1.27	4	25.6265	28.612	53.48	17.56	12.98	372.9	23.6152
MARM	8	2	41.1	1.34	75	Obesidad	ESTEATOSIS LEVE	22.8893	97	90	89	133	122	25	23	27	55	0.34	3	28.0979	14.756	26.756	17.16	28.85	237.42	19.7699
MBM	8	2	32.4	1.31	75	Sobrepeso	NORMAL	18.88	75	90	77	144	133.4	21	17	46	53	0.42	2	22.3505	52.476	28.048	17.36	16.02	273.49	8.54554
MFSL	10	2	104.5	1.54	97	Obesidad	ESTEATOSIS MODERADA	44.0631	97	90	86	208	171.6	32	9	38	182	6.7	4	25.6265	22.565	53.48	17.96	12.98	372.9	23.6152
MGAZ	11	2	70.4	1.45	99	Obesidad	ESTEATOSIS MODERADA	33.4839	97	90	77	167	144.4	64	75	40	113	0.1	3	18.1929	24.196	17.66	18.72	16.11	22192.4	0.819782
MMT	9	2	82.6	1.46	95	Obesidad	ESTEATOSIS MODERADA	38.7502	97	90	66	155	135	19	15	45	100	0.88	4	25.51	25.012	21.74	21.09	18.58	301.25	24.9149
MMT	10	1	31	1.52	75	Normal	NORMAL	13.4176	5	75	80	167	149.6	24	20	46	87	0.1	no	12.4311	19.089	12.09	17.56	16.34	128.98	2.23474
MMY	8	2	31.7	1.31	50	Normal	NORMAL	18.4721	50	50	80	173	161	19	12	55	60	0.1	no	23.8157	20.028	26.62	17.56	19.27	396.94	9.45824
MSLE	7	1	27	1.25	75	Normal	NORMAL	17.28	50	25	69	101	81	19	16	39	100	0.1	no	56.9991	18.308	23.96	17.16	20.6	183.67	11.2889
NGO	12	1	70.9	1.55	90	Obesidad	ESTEATOSIS MODERADA	29.5109	97	90	75	108	91.8	60	140	28	81	0.1	2	21.738	25.82	27.504	16.55	19.05	267.27	28.2537
NMMZ	10	2	28	1.4	90	Normal	NORMAL	14.2857	50	10	75	186	160	22	23	34	130	0.1	no	12.4764	12.324	17.654	15.9	13.82	111	1.79845
OGO	11	1	52.6	1.49	75	Obesidad	ESTEATOSIS LEVE	23.6926	90	90	80	128	118.4	48	98	37	48	0.3	3	13.5618	13.84	28.528	16.76	20.31	292.11	13.7111
OLM	12	1	65	1.45	97	Obesidad	NORMAL	30.9156	97	90	86	168	141.8	37	13	45	131		3	28.0605	33.48	17.24	12.8	11.06	20345.8	1.37918
OMAS	11	1	30	1.44	50	Normal	NORMAL	14.4676	5	10	87	159	134.8	25	18	41	121	0.2	no	10.0036	16.098	17.89	16.55	13.82	176.09	1.23498
OSL	8	1	28.2	1.21	25	Normal	NORMAL	19.261	50	10	65	173	163.6	38	20	79	47	0.1	no	34.0263	98.148	13.408	16.76	17.65	376.81	21.91
PEEM	11.25	1	70.6	1.46	97	Obesidad	NORMAL	33.1207	97	97	91	166	120.8	50	30	29	226	20.18	3	25.6265	28.612	53.48	17.96	12.98	372.9	23.6152
PMB	9	2	64.9	1.46	95	Obesidad	ESTEATOSIS MODERADA	30.4466	97	90	75	187	176	33	39	46	55	0.1	2	16.492	25.012	52.04	16.35	21.45	402.84	38.8437
PPGG	8	2	57.9	1.43	95	Obesidad	ESTEATOSIS MODERADA	28.3143	97	90	69	147	133.6	27	24	45	67	0.36	3	28.5157	22.548	27.368	19.34	12.01	319.15	32.7265
RDVC	10	1	80	1.59	97	Obesidad	ESTEATOSIS LEVE	31.6443	97	95	84	102	68.4	37	26	45	168	0.55	3	23.0456	24.312	31.318	18.25	20.01	368.99	30.1878
RGB	8	1	48.4	1.41	95	Obesidad	NORMAL	24.3449	97	90	74	189	170.8	22	20	51	91	0.5	2	23.9143	40.008	36.284	17.96	17.6	132.55	12.2467
RJMA	9	1	56.3	1.42	97	Obesidad	ESTEATOSIS MODERADA	27.921	97	90	87	186	152.6	6	21	37	167	3.98	3	15.5619	19.876	21.34	13.82	13	312.04	26.61
RLL	8	1	24.1	1.26	50	Normal	NORMAL	15.1801	25	10	91	142	134.2	29	18	41	39	0.1	no	8.78753	98.148	16.712	17.16	20.5	377.72	1.26221
RMMR	9	2	56.9	1.38	97	Obesidad	NORMAL	29.8782	97	97	98	136	93.2	34	36	36	214	2.26	3	23.8157	41.936	17.26	13.82	18.12	17898.5	1.3306
RSMM	8	1	44	1.34	90	Obesidad	ESTEATOSIS MODERADA	24.5043	97	90	73	211	149	26	28	58	310	0.32	2	40.4079	18.308	21.98	17.56	16.02	279.78	17.135
SERM	8	1	48	1.3	97	Obesidad	NORMAL	28.4024	97	97	83	216	169.8	37	11	43	231	2.34	3	23.8157	23.453	17.56	19.45	42.5	19234.2	1.23819
SFMS	11	1	62	1.44	97	Obesidad	ESTEATOSIS MODERADA	29.8997	97	80	82	138	85.8	15	44	42	261	3.03	3	15.5557	20.867	14.902	17.65	17.98	195.64	17.8213
SRC	11	2	53	1.45	95	Obesidad	ESTEATOSIS MODERADA	25.2081	97	90	97	147	125.2	15	26	51	109	0.1	1	35.6269	16.572	17.94	15.67	34.576	1854.67	19.2093
STQ	10	1	51.6	1.42	75	Obesidad	ESTEATOSIS LEVE	25.5902	97	90	79	154	118.8	19	16	28	176	0.33	4	22.4684	29.008	48.008	16.96	17.65	418.22	10.842
STQ	11	2	54.6	1.54	95	Sobrepeso	ESTEATOSIS LEVE	23.0224	97	90	84	200	122.2	22	19	29	389	1.09	4	24.8502	28.216	47.668	16.76	14.02	414.59	30.1878
TAMA	9	2	54.3	1.51	95	Obesidad	ESTEATOSIS MODERADA	23.8147	97	90	81	100	78.4	20	20	28	108	0.1	3	7.14298	10.032	20.272	16.76	13.71	277.46	6.11186
VAGE	15	2	92.3	1.58	99.6	Obesidad	ESTEATOSIS LEVE	36.9732	97	95	94	153	109.6	93	80	33	217	0.68	3	25.5619	21.345	28.596	19.87	16.78	290.79	13.5222
VDR	12	1	43.2	1.42	50	Sobrepeso	NORMAL	21.4243	75	90	77	189	157	28	38	45	160	0.6	4	21.1346	78.543	39.008	17.56	20.45	376.91	22.3456
VHF	9	2	46.1	1.43	25	Obesidad	ESTEATOSIS MODERADA	22.5439	97	90	85	142	127	21	20	34	75	2.16	2	31.5359	18.308	27.708	21.09	32.7	346.19	21.8872
VICF	11	2	48.9	1.47	75	Sobrepeso	NORMAL	22.6295	75	90	85	126	110.4	22	16	38	78	0.1	3	13.2694	10.032	17.328	17.16	14.6	244.67	1.72461
VLG	10	2	46.6	1.44	90	Sobrepeso	NORMAL	22.473	90	90	71	178	145.8	21	18	46	161	0.1	4	40.9193	24.196	41.256	18.56	17.36	408.42	25.7382
VSR	10	2	52.7	1.48	90	Obesidad	ESTEATOSIS LEVE	24.0595	97	90	86	205	161.4	21	14	33	218	0.5	4	33.0436	14.3	33.564	18.75	16.87	131.41	13.5222
WRAV	13	1	95	1.55	97	Obesidad	NORMAL	39.5421	97	90	134	195	158	40	32	38	185	4.65	3	21.7157	19.876	17.34	12.34	47.29	22111	0.98212
